# Supplementary material for: Development of an NLR-ID Toolkit and Identification of Novel Disease-Resistance Genes in Soybean
Source: Plants (Basel). 2024 Feb 28;13(5):668. doi: 10.3390/plants13050668 (PMC10934728; doi:10.3390/plants13050668)
Supplement: Supplementary file 1 [file plants-13-00668-s001.zip]

Archive with 1 entries (1 files):
- plants-2870959-supplementary.pdf
